# Supplementary material for: Distribution of Minor and Major Metallic Elements in Residential Indoor Dust: A Case Study in Latvia
Source: Int J Environ Res Public Health. 2023 Jun 22;20(13):6207. doi: 10.3390/ijerph20136207 (PMC10341758; doi:10.3390/ijerph20136207)
Supplement: Supplementary file 1 [file ijerph-20-06207-s001.zip]

Archive with 1 entries (1 files):
- ijerph-2307326-supplementary.pdf
